# Supplementary material for: Historical Invasion Records Can Be Misleading: Genetic Evidence for Multiple Introductions of Invasive Raccoons (Procyon lotor) in Germany
Source: PLoS One. 2015 May 6;10(5):e0125441. doi: 10.1371/journal.pone.0125441 (PMC4422738; doi:10.1371/journal.pone.0125441)
Supplement: S1 Script — (R) [file pone.0125441.s002.R]

####
#input file: two-column; raw genotype data; first row locus names; first column individual id
####
#### define number of iterations
n.its<-1000


datasim<-read.table('input.txt', header=T, sep="\t")

loc1<-length(sort(unique(c(unique(datasim[which(datasim[,2]!=0),2]),unique(datasim[which(datasim[,3]!=0),3])))))
loc2<-length(sort(unique(c(unique(datasim[which(datasim[,4]!=0),4]),unique(datasim[which(datasim[,5]!=0),5])))))
loc3<-length(sort(unique(c(unique(datasim[which(datasim[,6]!=0),6]),unique(datasim[which(datasim[,7]!=0),7])))))
loc4<-length(sort(unique(c(unique(datasim[which(datasim[,8]!=0),8]),unique(datasim[which(datasim[,9]!=0),9])))))
loc5<-length(sort(unique(c(unique(datasim[which(datasim[,10]!=0),10]),unique(datasim[which(datasim[,11]!=0),11])))))
loc6<-length(sort(unique(c(unique(datasim[which(datasim[,12]!=0),12]),unique(datasim[which(datasim[,13]!=0),13])))))
loc7<-length(sort(unique(c(unique(datasim[which(datasim[,14]!=0),14]),unique(datasim[which(datasim[,15]!=0),15])))))
loc8<-length(sort(unique(c(unique(datasim[which(datasim[,16]!=0),16]),unique(datasim[which(datasim[,17]!=0),17])))))
loc9<-length(sort(unique(c(unique(datasim[which(datasim[,18]!=0),18]),unique(datasim[which(datasim[,19]!=0),19])))))
loc10<-length(sort(unique(c(unique(datasim[which(datasim[,20]!=0),20]),unique(datasim[which(datasim[,21]!=0),21])))))
loc11<-length(sort(unique(c(unique(datasim[which(datasim[,22]!=0),22]),unique(datasim[which(datasim[,23]!=0),23])))))
loc12<-length(sort(unique(c(unique(datasim[which(datasim[,24]!=0),24]),unique(datasim[which(datasim[,25]!=0),25])))))
loc13<-length(sort(unique(c(unique(datasim[which(datasim[,26]!=0),26]),unique(datasim[which(datasim[,27]!=0),27])))))
loc14<-length(sort(unique(c(unique(datasim[which(datasim[,28]!=0),28]),unique(datasim[which(datasim[,29]!=0),29])))))
loc15<-length(sort(unique(c(unique(datasim[which(datasim[,30]!=0),30]),unique(datasim[which(datasim[,31]!=0),31])))))
loc16<-length(sort(unique(c(unique(datasim[which(datasim[,32]!=0),32]),unique(datasim[which(datasim[,33]!=0),33])))))
loc17<-length(sort(unique(c(unique(datasim[which(datasim[,34]!=0),34]),unique(datasim[which(datasim[,35]!=0),35])))))
loc18<-length(sort(unique(c(unique(datasim[which(datasim[,36]!=0),36]),unique(datasim[which(datasim[,37]!=0),37])))))
loc19<-length(sort(unique(c(unique(datasim[which(datasim[,38]!=0),38]),unique(datasim[which(datasim[,39]!=0),39])))))
loc20<-length(sort(unique(c(unique(datasim[which(datasim[,40]!=0),40]),unique(datasim[which(datasim[,41]!=0),41])))))

no.alleles<-loc1+loc2+loc3+loc4+loc5+loc6+loc7+loc8+loc9+loc10+loc11+loc12+
loc13+loc14+loc15+loc16+loc17+loc18+loc19+loc20

allalleles=no.alleles


datasim_a<-datasim

no.samples=dim(datasim)[1]
noloci=(dim(datasim)[2]-1)/2

prop=data.frame(matrix(0,2,no.samples))
prop[1,]=c(1:no.samples)
collect<-data.frame(matrix(0,n.its,no.samples))
names(collect)<-1:no.samples
names(prop)<-1:no.samples

datasim=datasim[,2:dim(datasim)[2]]

datasim2=as.data.frame(matrix(1,no.samples*2,noloci))
names(datasim2)=names(datasim[(1:noloci)+((1:noloci)-1)]) 

dim(datasim2)
datasim2[1:no.samples,1:noloci]=datasim[1:no.samples,(1:noloci)+((1:noloci)-1)]
datasim2[(no.samples+1):(dim(datasim2)[1]),1:noloci]=datasim[1:no.samples,(1:noloci)*2]

for(i in 1:n.its){

print(i)

for(y in 1:no.samples){

o=datasim2
for(t in 1:noloci){
o[,t]<-sample(o[,t])
}

loc1_5<-length(unique(o[,1][1:(2*y)])[unique(o[,1][1:(2*y)])!=0])
loc2_5<-length(unique(o[,2][1:(2*y)])[unique(o[,2][1:(2*y)])!=0])
loc3_5<-length(unique(o[,3][1:(2*y)])[unique(o[,3][1:(2*y)])!=0])
loc4_5<-length(unique(o[,4][1:(2*y)])[unique(o[,4][1:(2*y)])!=0])
loc5_5<-length(unique(o[,5][1:(2*y)])[unique(o[,5][1:(2*y)])!=0])
loc6_5<-length(unique(o[,6][1:(2*y)])[unique(o[,6][1:(2*y)])!=0])
loc7_5<-length(unique(o[,7][1:(2*y)])[unique(o[,7][1:(2*y)])!=0])
loc8_5<-length(unique(o[,8][1:(2*y)])[unique(o[,8][1:(2*y)])!=0])
loc9_5<-length(unique(o[,9][1:(2*y)])[unique(o[,9][1:(2*y)])!=0])
loc10_5<-length(unique(o[,10][1:(2*y)])[unique(o[,10][1:(2*y)])!=0])
loc11_5<-length(unique(o[,11][1:(2*y)])[unique(o[,11][1:(2*y)])!=0])
loc12_5<-length(unique(o[,12][1:(2*y)])[unique(o[,12][1:(2*y)])!=0])
loc13_5<-length(unique(o[,13][1:(2*y)])[unique(o[,13][1:(2*y)])!=0])
loc14_5<-length(unique(o[,14][1:(2*y)])[unique(o[,14][1:(2*y)])!=0])
loc15_5<-length(unique(o[,15][1:(2*y)])[unique(o[,15][1:(2*y)])!=0])
loc16_5<-length(unique(o[,16][1:(2*y)])[unique(o[,16][1:(2*y)])!=0])
loc17_5<-length(unique(o[,17][1:(2*y)])[unique(o[,17][1:(2*y)])!=0])
loc18_5<-length(unique(o[,18][1:(2*y)])[unique(o[,18][1:(2*y)])!=0])
loc19_5<-length(unique(o[,19][1:(2*y)])[unique(o[,19][1:(2*y)])!=0])
loc20_5<-length(unique(o[,20][1:(2*y)])[unique(o[,20][1:(2*y)])!=0])


no.alleles_5<-loc1_5+loc2_5+loc3_5+loc4_5+loc5_5+loc6_5+loc7_5+loc8_5+loc9_5+loc10_5+loc11_5+
+loc12_5+loc13_5+loc14_5+loc15_5+loc16_5+loc17_5+loc18_5+loc19_5+loc20_5


prop_samp<-no.alleles_5/no.alleles

collect[i,y]<-prop_samp

}
}


for(z in 1:no.samples){

prop[2,z]=length(collect[,z][collect[,z]==1])/n.its
}

results_allloci=(rbind(prop,collect))

write.table(results_allloci,"results_allloci_random_alleles.txt")

par(mfrow=c(2,2))
plot(as.numeric(prop[2,])~as.numeric((prop[1,])),xlab="no. of individuals subsampled",ylab=("proportion of data sets capturing total no. of alleles"))

abline(h=0.05,lty=2)


###############
# remove freq <0.02
##########


population=datasim_a[,-c(1)] 

L=ncol(population)   
locus_positions=(2*(unique(round((1:(L-2))/2)))+1)   
lnames=colnames(population)                           
OUT=NULL       
for (x in locus_positions) {                       
  alleles=c(population[,x],population[,x+1])       
  alleles2=as.data.frame(table(alleles))             
         
  alleles3=alleles2[which(alleles2[,1]!=0),]          
  alleles4=cbind(alleles3,alleles3[,2]/sum(alleles3[,2]))
  output=cbind(x,lnames[x],alleles4)                        

  
  OUT <<- rbind(OUT,output)
  
}


colnames(OUT) <- c("Number","Locus","allele","count","frequency") #add column headers


OUT2=OUT[which(OUT$frequency<0.02),] 

noloci2=dim(OUT2)[1]


for (i in 1:noloci2) {   

population=population[which(population[,OUT2$Number[i]]!= OUT2$allele[i]),]
population=population[which(population[,OUT2$Number[i]+1]!= OUT2$allele[i]),]

}


loc1<-length(sort(unique(c(unique(population[which(population[,1]!=0),1]),unique(population[which(population[,2]!=0),2])))))
loc2<-length(sort(unique(c(unique(population[which(population[,3]!=0),3]),unique(population[which(population[,4]!=0),4])))))
loc3<-length(sort(unique(c(unique(population[which(population[,5]!=0),5]),unique(population[which(population[,6]!=0),6])))))
loc4<-length(sort(unique(c(unique(population[which(population[,7]!=0),7]),unique(population[which(population[,8]!=0),8])))))
loc5<-length(sort(unique(c(unique(population[which(population[,9]!=0),9]),unique(population[which(population[,10]!=0),10])))))
loc6<-length(sort(unique(c(unique(population[which(population[,11]!=0),11]),unique(population[which(population[,12]!=0),12])))))
loc7<-length(sort(unique(c(unique(population[which(population[,13]!=0),13]),unique(population[which(population[,14]!=0),14])))))
loc8<-length(sort(unique(c(unique(population[which(population[,15]!=0),15]),unique(population[which(population[,16]!=0),16])))))
loc9<-length(sort(unique(c(unique(population[which(population[,17]!=0),17]),unique(population[which(population[,18]!=0),18])))))
loc10<-length(sort(unique(c(unique(population[which(population[,19]!=0),19]),unique(population[which(population[,20]!=0),20])))))
loc11<-length(sort(unique(c(unique(population[which(population[,21]!=0),21]),unique(population[which(population[,22]!=0),22])))))
loc12<-length(sort(unique(c(unique(population[which(population[,23]!=0),23]),unique(population[which(population[,24]!=0),24])))))
loc13<-length(sort(unique(c(unique(population[which(population[,25]!=0),25]),unique(population[which(population[,26]!=0),26])))))
loc14<-length(sort(unique(c(unique(population[which(population[,27]!=0),27]),unique(population[which(population[,28]!=0),28])))))
loc15<-length(sort(unique(c(unique(population[which(population[,29]!=0),29]),unique(population[which(population[,30]!=0),30])))))
loc16<-length(sort(unique(c(unique(population[which(population[,31]!=0),31]),unique(population[which(population[,32]!=0),32])))))
loc17<-length(sort(unique(c(unique(population[which(population[,33]!=0),33]),unique(population[which(population[,34]!=0),34])))))
loc18<-length(sort(unique(c(unique(population[which(population[,35]!=0),35]),unique(population[which(population[,36]!=0),36])))))
loc19<-length(sort(unique(c(unique(population[which(population[,37]!=0),37]),unique(population[which(population[,38]!=0),38])))))
loc20<-length(sort(unique(c(unique(population[which(population[,39]!=0),39]),unique(population[which(population[,40]!=0),40])))))

allalleles<-loc1+loc2+loc3+loc4+loc5+loc6+loc7+loc8+loc9+loc10+loc11+loc12+
loc13+loc14+loc15+loc16+loc17+loc18+loc19+loc20


datasimbb=as.data.frame(matrix(1,dim(population)[1]*2,dim(population)[2]/2))
names(datasimbb)=names(datasim2) 


no.samples=dim(population)[1]

datasimbb[1:no.samples,1:noloci]=population[1:no.samples,(1:noloci)+((1:noloci)-1)]
datasimbb[(no.samples+1):(dim(datasimbb)[1]),1:noloci]=population[1:no.samples,(1:noloci)*2]

n.its<-1000


propbb=data.frame(matrix(0,2,no.samples))
propbb[1,]=c(1:no.samples)
collectbb<-data.frame(matrix(0,n.its,no.samples))
names(collectbb)<-1:no.samples
names(propbb)<-1:no.samples


for(i in 1:n.its){

print(i)

for(y in 1:no.samples){

o=datasimbb
for(t in 1:noloci){
o[,t]<-sample(o[,t])
}

loc1_5<-length(unique(o[,1][1:(2*y)])[unique(o[,1][1:(2*y)])!=0])
loc2_5<-length(unique(o[,2][1:(2*y)])[unique(o[,2][1:(2*y)])!=0])
loc3_5<-length(unique(o[,3][1:(2*y)])[unique(o[,3][1:(2*y)])!=0])
loc4_5<-length(unique(o[,4][1:(2*y)])[unique(o[,4][1:(2*y)])!=0])
loc5_5<-length(unique(o[,5][1:(2*y)])[unique(o[,5][1:(2*y)])!=0])
loc6_5<-length(unique(o[,6][1:(2*y)])[unique(o[,6][1:(2*y)])!=0])
loc7_5<-length(unique(o[,7][1:(2*y)])[unique(o[,7][1:(2*y)])!=0])
loc8_5<-length(unique(o[,8][1:(2*y)])[unique(o[,8][1:(2*y)])!=0])
loc9_5<-length(unique(o[,9][1:(2*y)])[unique(o[,9][1:(2*y)])!=0])
loc10_5<-length(unique(o[,10][1:(2*y)])[unique(o[,10][1:(2*y)])!=0])
loc11_5<-length(unique(o[,11][1:(2*y)])[unique(o[,11][1:(2*y)])!=0])
loc12_5<-length(unique(o[,12][1:(2*y)])[unique(o[,12][1:(2*y)])!=0])
loc13_5<-length(unique(o[,13][1:(2*y)])[unique(o[,13][1:(2*y)])!=0])
loc14_5<-length(unique(o[,14][1:(2*y)])[unique(o[,14][1:(2*y)])!=0])
loc15_5<-length(unique(o[,15][1:(2*y)])[unique(o[,15][1:(2*y)])!=0])
loc16_5<-length(unique(o[,16][1:(2*y)])[unique(o[,16][1:(2*y)])!=0])
loc17_5<-length(unique(o[,17][1:(2*y)])[unique(o[,17][1:(2*y)])!=0])
loc18_5<-length(unique(o[,18][1:(2*y)])[unique(o[,18][1:(2*y)])!=0])
loc19_5<-length(unique(o[,19][1:(2*y)])[unique(o[,19][1:(2*y)])!=0])
loc20_5<-length(unique(o[,20][1:(2*y)])[unique(o[,20][1:(2*y)])!=0])

no.alleles_5<-loc1_5+loc2_5+loc3_5+loc4_5+loc5_5+loc6_5+loc7_5+loc8_5+loc9_5+loc10_5+loc11_5+
+loc12_5+loc13_5+loc14_5+loc15_5+loc16_5+loc17_5+loc18_5+loc19_5+loc20_5


prop_samp<-no.alleles_5/allalleles

collectbb[i,y]<-prop_samp

}
}


for(z in 1:no.samples){

propbb[2,z]=length(collectbb[,z][collectbb[,z]==1])/n.its
}


plot(as.numeric(propbb[2,])~as.numeric((propbb[1,])), xlab="no. of individuals subsampled",ylab=("proportion of data sets capturing total no. of alleles"))
abline(h=0.05,lty=2)


res_no_low_freq=rbind(propbb, collectbb)

noalleleswithlow=print("no alleles with low frequency")


write.table(res_no_low_freq, "res_low_freq_allelesrandom.txt")


###################################
##   leave samples with private alleles in
#################


datasim<-datasim_a
priv_all=read.table("sampwprivall.txt", header=T, sep="\t")
priv_all=as.data.frame(priv_all[,1])


###############
# remove freq <0.02
##########

population=datasim
for(B in 1:(length(priv_all[,1]))){
population=population[which(population[,1]!= as.character(priv_all[B,1])),]         
}
dim(population)

excluded=datasim
toexcl=as.data.frame(population[,1])

for(B in 1:(length(toexcl[,1]))){
excluded=excluded[which(excluded[,1]!= as.character(toexcl[B,1])),]         
}

########
# check for errors
########

dim(datasim)[1]-dim(population)[1]-dim(excluded)[1]

oldpop=population

population=population[,-c(1)] 

L=ncol(population)   
locus_positions=(2*(unique(round((1:(L-2))/2)))+1)   
lnames=colnames(population)                          
OUT=NULL        

for (x in locus_positions) {                       
  alleles=c(population[,x],population[,x+1])        
  alleles2=as.data.frame(table(alleles))            
        
  alleles3=alleles2[which(alleles2[,1]!=0),]          
  alleles4=cbind(alleles3,alleles3[,2]/sum(alleles3[,2])) 
  output=cbind(x,lnames[x],alleles4)                        
  
  OUT <<- rbind(OUT,output)
  
}


colnames(OUT) <- c("Number","Locus","allele","count","frequency") 
OUT2=OUT[which(OUT$frequency<0.02),] 

noXloci=dim(OUT2)[1]


for (i in 1:noXloci) {   

population=population[which(population[,OUT2$Number[i]]!= OUT2$allele[i]),]
population=population[which(population[,OUT2$Number[i]+1]!= OUT2$allele[i]),]

}

dim(population)

population=rbind(population,excluded[,-c(1)] )


loc1<-length(sort(unique(c(unique(population[which(population[,1]!=0),1]),unique(population[which(population[,2]!=0),2])))))
loc2<-length(sort(unique(c(unique(population[which(population[,3]!=0),3]),unique(population[which(population[,4]!=0),4])))))
loc3<-length(sort(unique(c(unique(population[which(population[,5]!=0),5]),unique(population[which(population[,6]!=0),6])))))
loc4<-length(sort(unique(c(unique(population[which(population[,7]!=0),7]),unique(population[which(population[,8]!=0),8])))))
loc5<-length(sort(unique(c(unique(population[which(population[,9]!=0),9]),unique(population[which(population[,10]!=0),10])))))
loc6<-length(sort(unique(c(unique(population[which(population[,11]!=0),11]),unique(population[which(population[,12]!=0),12])))))
loc7<-length(sort(unique(c(unique(population[which(population[,13]!=0),13]),unique(population[which(population[,14]!=0),14])))))
loc8<-length(sort(unique(c(unique(population[which(population[,15]!=0),15]),unique(population[which(population[,16]!=0),16])))))
loc9<-length(sort(unique(c(unique(population[which(population[,17]!=0),17]),unique(population[which(population[,18]!=0),18])))))
loc10<-length(sort(unique(c(unique(population[which(population[,19]!=0),19]),unique(population[which(population[,20]!=0),20])))))
loc11<-length(sort(unique(c(unique(population[which(population[,21]!=0),21]),unique(population[which(population[,22]!=0),22])))))
loc12<-length(sort(unique(c(unique(population[which(population[,23]!=0),23]),unique(population[which(population[,24]!=0),24])))))
loc13<-length(sort(unique(c(unique(population[which(population[,25]!=0),25]),unique(population[which(population[,26]!=0),26])))))
loc14<-length(sort(unique(c(unique(population[which(population[,27]!=0),27]),unique(population[which(population[,28]!=0),28])))))
loc15<-length(sort(unique(c(unique(population[which(population[,29]!=0),29]),unique(population[which(population[,30]!=0),30])))))
loc16<-length(sort(unique(c(unique(population[which(population[,31]!=0),31]),unique(population[which(population[,32]!=0),32])))))
loc17<-length(sort(unique(c(unique(population[which(population[,33]!=0),33]),unique(population[which(population[,34]!=0),34])))))
loc18<-length(sort(unique(c(unique(population[which(population[,35]!=0),35]),unique(population[which(population[,36]!=0),36])))))
loc19<-length(sort(unique(c(unique(population[which(population[,37]!=0),37]),unique(population[which(population[,38]!=0),38])))))
loc20<-length(sort(unique(c(unique(population[which(population[,39]!=0),39]),unique(population[which(population[,40]!=0),40])))))

no.alleles<-loc1+loc2+loc3+loc4+loc5+loc6+loc7+loc8+loc9+loc10+loc11+loc12+
loc13+loc14+loc15+loc16+loc17+loc18+loc19+loc20


datasimbb=as.data.frame(matrix(1,dim(population)[1]*2,dim(population)[2]/2))
names(datasimbb)=names(datasim2) 


no.samples=dim(population)[1]

datasimbb[1:no.samples,1:noloci]=population[1:no.samples,(1:noloci)+((1:noloci)-1)]
datasimbb[(no.samples+1):(dim(datasimbb)[1]),1:noloci]=population[1:no.samples,(1:noloci)*2]

n.its<-1000


propbb=data.frame(matrix(0,2,no.samples))
propbb[1,]=c(1:no.samples)
collectbb<-data.frame(matrix(0,n.its,no.samples))
names(collectbb)<-1:no.samples
names(propbb)<-1:no.samples


for(i in 1:n.its){

print(i)

for(y in 1:no.samples){

o=datasimbb
for(t in 1:noloci){
o[,t]<-sample(o[,t])
}

loc1_5<-length(unique(o[,1][1:(2*y)])[unique(o[,1][1:(2*y)])!=0])
loc2_5<-length(unique(o[,2][1:(2*y)])[unique(o[,2][1:(2*y)])!=0])
loc3_5<-length(unique(o[,3][1:(2*y)])[unique(o[,3][1:(2*y)])!=0])
loc4_5<-length(unique(o[,4][1:(2*y)])[unique(o[,4][1:(2*y)])!=0])
loc5_5<-length(unique(o[,5][1:(2*y)])[unique(o[,5][1:(2*y)])!=0])
loc6_5<-length(unique(o[,6][1:(2*y)])[unique(o[,6][1:(2*y)])!=0])
loc7_5<-length(unique(o[,7][1:(2*y)])[unique(o[,7][1:(2*y)])!=0])
loc8_5<-length(unique(o[,8][1:(2*y)])[unique(o[,8][1:(2*y)])!=0])
loc9_5<-length(unique(o[,9][1:(2*y)])[unique(o[,9][1:(2*y)])!=0])
loc10_5<-length(unique(o[,10][1:(2*y)])[unique(o[,10][1:(2*y)])!=0])
loc11_5<-length(unique(o[,11][1:(2*y)])[unique(o[,11][1:(2*y)])!=0])
loc12_5<-length(unique(o[,12][1:(2*y)])[unique(o[,12][1:(2*y)])!=0])
loc13_5<-length(unique(o[,13][1:(2*y)])[unique(o[,13][1:(2*y)])!=0])
loc14_5<-length(unique(o[,14][1:(2*y)])[unique(o[,14][1:(2*y)])!=0])
loc15_5<-length(unique(o[,15][1:(2*y)])[unique(o[,15][1:(2*y)])!=0])
loc16_5<-length(unique(o[,16][1:(2*y)])[unique(o[,16][1:(2*y)])!=0])
loc17_5<-length(unique(o[,17][1:(2*y)])[unique(o[,17][1:(2*y)])!=0])
loc18_5<-length(unique(o[,18][1:(2*y)])[unique(o[,18][1:(2*y)])!=0])
loc19_5<-length(unique(o[,19][1:(2*y)])[unique(o[,19][1:(2*y)])!=0])
loc20_5<-length(unique(o[,20][1:(2*y)])[unique(o[,20][1:(2*y)])!=0])


no.alleles_5<-loc1_5+loc2_5+loc3_5+loc4_5+loc5_5+loc6_5+loc7_5+loc8_5+loc9_5+loc10_5+loc11_5+
+loc12_5+loc13_5+loc14_5+loc15_5+loc16_5+loc17_5+loc18_5+loc19_5+loc20_5


prop_samp<-no.alleles_5/no.alleles

collectbb[i,y]<-prop_samp

}
}


for(z in 1:no.samples){

propbb[2,z]=length(collectbb[,z][collectbb[,z]==1])/n.its
}


plot(as.numeric(propbb[2,])~as.numeric((propbb[1,])), xlab="no. of individuals subsampled",ylab=("proportion of data sets capturing total no. of alleles"))
abline(h=0.05,lty=2)


res_no_low_freqpr=rbind(propbb, collectbb)

write.table(res_no_low_freqpr, "res_no_low_freqprivate_randomalleles.txt")
